# Supplementary material for: Trunk kinematics and motor unit behavior during different loads and speeds in individuals with and without aberrant movement patterns during active forward bending: A cross-sectional study
Source: PLoS One. 2025 Apr 16;20(4):e0321084. doi: 10.1371/journal.pone.0321084 (PMC12002531; doi:10.1371/journal.pone.0321084)
Supplement: S1 File — (XLSX) [file pone.0321084.s001.xlsx]

## Sheet: Data set for depository
Subject	Age	Sex	Weight	Height	BMI	Group	ABM	ABM_2	ABM_3	ABM_Agree	Group_ABM	HH_MU	HH_Max_MUAP	HH_Min_MUAP	HH_Mean_MUAP	HH_Max_Firing	HH_Min_Firing	HH_Mean_Firing	HL_MU	HL_Max_MUAP	HL_Min_MUAP	HL_Mean_MUAP	HL_Max_Firing	HL_Min_Firing	HL_Mean_Firing	LH_MU	LH_Max_MUAP	LH_Min_MUAP	LH_Mean_MUAP	LH_Max_Firing	LH_Min_Firing	LH_Mean_Firing	LL_MU	LL_Max_MUAP	LL_Min_MUAP	LL_Mean_MUAP	LL_Max_Firing	LL_Min_Firing	LL_Mean_Firing	NN_MU	NN_Max_MUAP	NN_Min_MUAP	NN_Mean_MUAP	NN_Max_Firing	NN_Min_Firing	NN_Mean_Firing	HH_MV	HH_PV	HH_ROM
dEMG01	21	1	57	1.67	20.44	2	0	0	0	0	0	19.75	176.3	52.3	102	12.41	2.4127	7.38766	24.75	173.8	38	83.8	12.018	1.2807	6.75029	23	112.8	31	63.3	10.2652	2.03253	6.10903	26.25	258	33.8	77.8	10.4841	1.27245	6.23961	17.25	108.3	33.3	58.8	7.65745	1.20635	4.45397	67.4037	114.843	76.4224
dEMG02	22	2	50	1.6	19.5312	2	1	1	0	1	2	10	99	48	69.5	8.44264	3.08194	5.87076	9.25	85	42.3	59.3	7.84675	3.06123	5.68592	12	96	42	62.5	6.84559	1.96225	4.59254	8.5	73.8	28.3	49.8	6.64942	1.81779	4.01939	7.75	69.8	33.3	48.3	6.4719	2.19786	4.41158	54.5034	95.6677	57.2058
dEMG03	21	1	60	1.71	20.5191	1	1	1	1	1	0	18	107.5	32	61	8.04238	1.87563	5.11931	13	134	47.5	82.5	8.02042	2.05317	4.97502	10	106.5	59.3	78.8	7.29497	3.50751	5.43476	16.5	77.3	32.8	53	6.97643	2.44988	4.58096	16.5	73.8	24.8	46.3	7.61819	2.31768	4.91531	52.0958	91.2233	61.1976
dEMG04	21	1	75	1.7	25.9516	1	0	0	0	0	1	4	39.5	19.3	29.3	5.71655	2.33421	3.77823	5.25	56.5	14.5	30.8	7.45091	2.46101	4.92507	4	81.5	36.5	56.5	6.8415	2.13177	4.16988	4.5	70.5	32	50.5	7.15196	1.84258	4.27993	3	31.5	17.5	25.5	5.33769	2.20614	3.47308	71.5051	115.408	83.3682
dEMG05	22	2	57	1.6	22.2656	1	1	0	0	#NULL!	0	3.25	71.3	49.3	57.5	6.28624	3.87107	5.17504	4.25	61.3	43	52	4.56018	2.85059	3.65842	4.5	117	28.8	59.8	7.03691	2.03262	4.44876	4.25	65.3	40	52.3	3.46908	1.75167	2.49512	3	45	31.5	38.5	4.50292	2.99916	3.73865	70.1725	128.45	71.2422
dEMG06	23	2	47	1.6	18.3594	2	1	1	0	1	2	7.25	76.5	43.8	58	7.55934	3.79257	5.54493	9.5	86.8	35.3	53.5	8.05609	2.26397	5.38656	8.25	70	30.5	45	8.88954	3.37944	6.37125	5	63.5	34.3	48.5	8.22521	4.04458	6.02374	9.5	66.8	27.3	46.5	7.13479	2.53664	4.54101	56.5173	104.43	52.5945
dEMG07	22	2	50	1.65	18.37	1	0	1	0	#NULL!	1	#NULL!	#NULL!	#NULL!	#NULL!	#NULL!	#NULL!	#NULL!	#NULL!	#NULL!	#NULL!	#NULL!	#NULL!	#NULL!	#NULL!	#NULL!	#NULL!	#NULL!	#NULL!	#NULL!	#NULL!	#NULL!	#NULL!	#NULL!	#NULL!	#NULL!	#NULL!	#NULL!	#NULL!	#NULL!	#NULL!	#NULL!	#NULL!	#NULL!	#NULL!	#NULL!	77.9202	143.935	75.2214
dEMG08	22	1	68	1.7	23.5294	2	1	1	0	1	2	20.5	154.5	20	68.8	10.3666	0.855187	5.01596	23.5	158.5	29.5	65.8	9.54777	0.846923	5.48821	19.5	121.8	20.3	50.3	8.45821	0.830399	5.23234	18.25	102.5	19.3	49.8	8.49137	1.49141	4.90246	18.25	113.8	23	49.3	8.05535	1.02044	5.09812	66.4605	118.813	75.2728
dEMG09	23	1	75	1.8	23.1481	1	1	1	1	1	0	15.5	72.8	18	37.3	8.49369	1.37982	4.97344	16.5	59.3	18	33.3	8.29432	2.0326	5.44597	15	66.8	15.5	34.8	6.80797	1.06175	3.69278	11	56.8	17.3	31.3	6.78307	1.21875	4.13832	12.25	35.5	14.3	21.5	6.72737	2.63993	5.00878	54.8057	98.0322	58.751
dEMG10	22	1	58	1.72	19.6052	1	1	0	1	#NULL!	0	16	146.3	31	79.8	10.3174	2.19374	6.13556	16.5	118	26.5	69	8.57047	2.39205	4.98352	13.5	102.5	15.8	54.8	8.89143	2.05741	4.95073	13.25	123.3	21.5	60.8	8.42839	1.47076	4.94535	13.75	111.5	24.8	60.8	6.98514	1.45831	4.05729	79.3624	148.046	88.8139
dEMG11	21	1	68	1.72	22.9854	1	1	1	1	1	0	20.5	162.5	19.8	69.8	11.7418	1.43771	6.43382	19.25	126.8	26.3	65	9.46621	1.80953	5.65576	16.25	143.5	18.8	69.3	9.64855	1.34267	4.86032	17	137.8	25.5	62.5	8.05638	1.15264	4.68755	14.75	121.8	27.5	64.8	7.15834	1.45423	4.22359	70.512	123.85	75.1741
dEMG12	22	1	68	1.7	23.5294	1	0	0	0	0	1	3.25	117.5	85	101.8	8.17378	5.6296	6.84317	14.25	128.3	55.5	87.8	10.2609	2.78452	6.29863	12.75	152	56	94.3	8.88049	1.70624	5.21914	6	118	65	87.5	10.4944	5.19933	7.76906	14	103	30.5	58.5	9.86192	2.3458	6.05761	66.8507	112.636	72.1071
dEMG13	22	2	70	1.69	24.5089	2	1	1	1	#NULL!	2	9.75	109.5	43.8	67	8.23375	2.97456	5.72473	7.5	110.8	37.8	63.3	8.16576	1.97384	5.38211	5	78.3	51.5	64.3	5.18708	3.56021	4.19118	4.75	68.8	36.5	50.8	6.46865	3.76778	5.0271	4.5	49.8	33.3	41	5.28293	3.33306	4.27393	90.1956	156.307	79.377
dEMG14	22	1	57	1.7	19.7232	2	1	1	#NULL!	1	2	42	133.5	13.3	53.3	11.0999	1.71449	6.83644	29.75	151.5	25.3	64.3	10.7936	1.52446	6.68037	32.5	112.5	13.5	44.3	7.774	1.09481	4.86182	32	104.5	15.3	41.8	8.37463	1.10307	5.31264	22.5	193.8	28.8	87	11.1955	1.51207	6.36731	83.5317	157.679	94.874
dEMG15	23	2	55	1.55	22.8928	1	1	1	0	1	0	15	109	32	56.5	6.9923	1.16091	4.45488	12.5	78.5	23.3	46	6.69913	1.57817	4.11649	10.75	77.3	32.3	47	5.58253	1.53159	3.88818	10.75	57.8	27.3	38.8	5.26474	1.98304	3.86282	8.5	54	29.8	41.8	5.14527	2.3466	3.56334	86.7128	160.886	94.7875
dEMG16	24	1	77	1.8	23.7654	1	0	0	0	0	1	38.75	190.5	20.8	75.5	13.1858	1.44596	7.7555	34.25	173.3	19.8	69.8	13.2417	1.35921	7.62397	41.75	199.5	16.8	62.8	10.7651	0.681671	6.44491	29.25	126	17.8	55.5	9.87905	1.42944	5.72807	25.5	102.3	15.3	50.8	9.33952	1.47076	4.97707	57.5714	96.534	65.4141
dEMG17	22	2	52	1.58	20.83	2	1	1	1	1	2	27	143	27.5	62.8	9.37953	1.18156	5.7167	14.75	112.8	36.8	63	7.29844	1.83018	4.81622	18.25	110.8	20.8	56	7.69988	1.48299	4.4384	15.25	118.5	25.8	61.5	5.34425	0.867511	2.97295	11.25	95.3	31.8	56.8	5.31429	1.19738	3.31584	73.8145	143.387	80.9094
dEMG18	22	2	60	1.65	22.0386	2	1	1	1	1	2	14.5	164	35.5	79.8	8.04622	0.846925	4.64268	10.75	122	29.3	67.5	6.30196	1.11546	3.63241	10.75	102	30.5	61.5	6.12494	1.54512	3.66463	8.5	85.5	25.8	50.3	5.63314	1.2394	3.42925	9.25	56.8	23.5	38.5	5.50124	2.19787	3.79924	87.8871	137.294	98.9605
dEMG19	21	2	67.5	1.62	25.7202	2	0	1	0	#NULL!	0	18	67.3	13.3	33.8	7.49876	1.37987	4.60942	21.75	65.5	13.3	32.8	7.6932	1.54924	4.69755	19	60.3	12.3	28.8	6.75509	1.40878	4.38401	11.25	47	12.3	25	4.96255	1.16504	3.20609	11	41.3	14.8	27.3	4.21016	1.42531	2.70081	80.917	129.11	89.3873
dEMG20	21	2	59	1.7	20.4152	2	1	1	1	1	2	21.25	61.3	14.5	31.3	7.07819	1.3055	4.60879	15.25	46	15.5	28.3	6.71585	1.90451	4.45792	21	60.3	14	30.3	6.41659	1.1072	4.15146	21.5	55.5	11.5	29	6.47026	1.25589	4.01563	9	37	16	25.5	4.46282	1.52446	2.9599	67.4754	126.003	71.3625
dEMG21	22	1	74	1.7	25.6055	2	0	1	1	#NULL!	0	18.25	47.5	15.8	26.5	8.51753	2.5573	6.13889	18.5	47	13.5	26.8	8.3456	2.14417	5.33165	12.5	41.5	14.8	26.8	7.84292	2.37552	5.05621	17.25	38	14.8	23.8	7.11828	2.60274	5.03439	11.75	41.3	14.3	24.8	6.49326	1.63601	4.23129	57.6531	102.781	62.335
dEMG22	22	2	58	1.65	21.3039	2	1	1	1	1	2	1.25	37.8	34.5	36	6.26311	5.72604	5.99457	1.75	41.5	29.8	35.8	4.51969	3.4538	3.97435	4.5	38	21.5	28.5	4.57751	2.26397	3.54593	2	29.5	24.8	27	4.64363	4.12721	4.38666	3	32	27	29	3.03239	2.36313	2.71842	79.7423	144.696	91.2129
dEMG23	22	2	43	1.55	17.898	1	0	0	0	0	1	8.25	90.5	36	60.8	7.28212	2.09459	4.50128	10	76.5	29.5	52.3	7.04985	2.11835	4.29226	6.25	74	40.3	56.5	4.74121	1.97478	3.27457	4.25	57.5	39.8	47.8	4.11028	2.64406	3.36064	4.5	47.8	28.5	39.3	4.96994	2.60274	3.5491	82.7671	140.952	92.1182
dEMG24	26	1	63	1.81	19.23	2	1	1	#NULL!	1	2	13.75	117.5	43.75	71.75	11.563	3.33812	7.72801	11	119	42.25	73.25	10.5379	2.84649	6.82637	8.5	110	39.75	71.25	9.97171	2.65232	5.94999	6.5	99.75	49.25	67.75	7.67969	2.92085	5.53882	8	105.5	41.5	68	7.73291	2.16895	4.92124	52.5866	95.9577	47.7993
dEMG25	25	2	59	1.63	22.4	2	1	1	#NULL!	#NULL!	#NULL!	13.25	83.75	32.5	52	9.5003	2.78039	6.38821	23.5	80.5	17.5	41.5	9.98859	1.95824	6.19768	13.5	84.75	28.25	51.25	8.64532	1.95826	5.38462	12	69.5	20.5	41	8.52877	2.29702	5.22905	9.5	81.25	24.5	46.75	7.49253	1.78061	4.63467	38.6574	63.4589	40.5335
dEMG26	31	2	64	1.65	23.5	1	0	0	#NULL!	#NULL!	#NULL!	3.33333	39	29	34	6.09136	4.64359	5.31845	4.75	46.5	21.75	32.5	6.85323	3.21005	5.05451	4	38.5	24.5	31.25	6.12042	3.83388	4.94327	3	65.33	82.75	107	3.41538	1.78886	2.57487	5.5	47.5	24.5	31	5.46891	2.47054	4.41887	45.3912	79.025	46.2904
dEMG27	34	1	86	1.79	28.1	1	0	0	#NULL!	#NULL!	#NULL!	14.5	48.5	14	29	8.08765	2.42923	5.10613	16.5	45	10	24.5	8.25314	2.07393	5.14084	9.25	33.75	15.5	24.25	6.28092	2.80518	4.41538	5	28	14.75	21.75	7.12444	4.04045	5.34109	2.5	30.5	21.5	25.75	5.67641	3.77604	4.65461	41.1339	75.2444	45.5801
[truncated: 73 more columns]
